# Supplementary material for: Mutated Hif-1αa Proteins with Increased Stability Under Normoxic Conditions Enhance Hypoxia Tolerance of Otomorphs by Promoting Glycolysis and Lactate Shuttle
Source: Animals (Basel). 2025 Dec 31;16(1):119. doi: 10.3390/ani16010119 (PMC12784922; doi:10.3390/ani16010119)
Supplement: Supplementary file 1 [file animals-16-00119-s001.zip]

Archive with 2 entries (2 files):
- supplementary material v0.1.pdf
- Table S3. Detailed information of downstream genes.xlsx
