# Supplementary material for: Mutated Hif-1αa Proteins with Increased Stability Under Normoxic Conditions Enhance Hypoxia Tolerance of Otomorphs by Promoting Glycolysis and Lactate Shuttle
Source: Animals (Basel). 2025 Dec 31;16(1):119. doi: 10.3390/ani16010119 (PMC12784922; doi:10.3390/ani16010119)
Supplement: Supplementary file 1 [file animals-16-00119-s001.zip › Table S3. Detailed information of downstream genes.xlsx]

## Sheet: Sheet1
	Table S3. Detailed information of downstream genes in four fish species
	Gene symbol	Organism	NCBI gene IDs	Reference human NCBI gene ID
	hk1	zebrafish	406791	3098
	hk1	goldfish	113057139, 113112776	3098
	hk1	medaka	101156878, 101157032	3098
	hk1	rainbow trout	110499407, 110502729, 110485868, 100136279	3098
	hk2	zebrafish	406339	3099
	hk2	goldfish	113071749, 113048733	3099
	hk2	medaka	101166309	3099
	hk2	rainbow trout	110525863, 110536248	3099
	gck	zebrafish	751668	2645
	gck	goldfish	113070762, 113107749	2645
	gck	medaka	101168372	2645
	gck	rainbow trout	100135866, 110536311	2645
	pfkm	zebrafish	447836, 568001	5213
	pfkm	goldfish	113070540, 113094431, 113050368	5213
	pfkm	medaka	101163079, 101174339	5213
	pfkm	rainbow trout	110491922, 110532739, 110494332, 110528103	5213
	pfkl	zebrafish	550259, 570106	5211
	pfkl	goldfish	113055573, 113084879, 113052924, 113111269, 113111267	5211
	pfkl	medaka	101169572	5211
	pfkl	rainbow trout	110501986	5211
	pfkp	zebrafish	561416, 560944	5214
	pfkp	goldfish	113113690, 113066314, 113045291, 113045326, 113066058, 113042198	5214
	pfkp	medaka	101155970, 101163356	5214
	pfkp	rainbow trout	110508777, 110535533, 110530255	5214
	aldoa	zebrafish	336425, 406496	226
	aldoa	goldfish	113078106, 113050324, 113050314, 113056411	226
	aldoa	medaka	100049249	226
	aldoa	rainbow trout	110539093, 110491790, 110521904, 110498803	226
	aldob	zebrafish	321664	229
	aldob	goldfish	113069586, 113113588, 113113586	229
	aldob	medaka	100049273	229
	aldob	rainbow trout	110488635, 110504840	229
	aldoc	zebrafish	369193, 792692	230
	aldoc	goldfish	113070062, 113038164, 113058266, 113115213	230
	aldoc	medaka	100049250, 101163920	230
	aldoc	rainbow trout	118945280, 110507766, 110503925	230
	gapdh	zebrafish	317743	2597
	gapdh	goldfish	113116239, 113060149	2597
	gapdh	medaka	101172760	2597
	gapdh	rainbow trout	110496193, 110489300, 110496191, 100329212, 100135813	2597
	pgk1	zebrafish	406696	5230
	pgk1	goldfish	113070089, 113038138	5230
	pgk1	medaka	100049274	5230
	pgk1	rainbow trout	110537531, 110533595	5230
	eno1	zebrafish	334116, 393668	2023
	eno1	goldfish	113068400, 113068891, 113094895	2023
	eno1	medaka	101163325, 101159663	2023
	eno1	rainbow trout	100499608, 110491163, 110494130	2023
	eno2	zebrafish	402874	2026
	eno2	goldfish	113119875, 113119641, 113062636, 113062435	2026
	eno2	medaka	101165077, 101175265	2026
	eno2	rainbow trout	110488376, 110509600, 110537439, 110496201	2026
	eno3	zebrafish	378963	2027
	eno3	goldfish	113041673, 113065773	2027
	eno3	rainbow trout	110500814, 110531329	2027
	pklr	zebrafish	114551	5313
	pklr	goldfish	113115823, 113059429	5313
	pklr	medaka	101161188	5313
	pklr	rainbow trout	100136164, 110536519	5313
	pkm	zebrafish	335817, 445094	5315
	pkm	goldfish	113118068, 113061389, 113118074, 113066955, 113043467	5315
	pkm	medaka	101170748, 101170426	5315
	pkm	rainbow trout	110526352, 110506469, 110500756	5315
	ldha	zebrafish	30496	3939
	ldha	goldfish	113043598, 113067301	3939
	ldha	medaka	101163391	3939
	ldha	rainbow trout	110525514, 110490604	3939
	ldhb	zebrafish	436747, 30497	3945
	ldhb	goldfish	113066580, 113065294, 113063418, 113048028, 113048182	3945
	ldhb	medaka	101162597, 101165776	3945
	ldhb	rainbow trout	110500186, 110524881, 110490189, 110500268	3945
	glut1	zebrafish	100321338, 555778	6513
	glut1	goldfish	113050296, 113102279, 113068886, 113068391	6513
	glut1	medaka	101159343, 101161039	6513
	glut1	rainbow trout	100135909, 110492286, 100135910, 110494474	6513
	glut2	zebrafish	322493	6514
	glut2	goldfish	113117284, 113045925	6514
	glut2	medaka	101166670	6514
	glut2	rainbow trout	110527388, 100135945	6514
	glut3	zebrafish	436916, 100330897	6515
	glut3	goldfish	113092189, 113059952, 113073642, 113062153, 113116372, 113116375	6515
	glut3	medaka	101167147, 101173640	6515
	glut3	rainbow trout	110509082, 110489278, 110496187, 110537251	6515
	glut4	goldfish	113098888	6517
	glut4	medaka	101158976	6517
	glut4	rainbow trout	110531822, 110500678	6517
	glut5	goldfish	113068399	6518
	glut5	medaka	101154948	6518
	glut5	rainbow trout	110516830	6518
	mct1	zebrafish	368274, 100534752	6566
	mct1	goldfish	113093947, 113078390, 113107767, 113050285, 113105122	6566
	mct1	medaka	101170020, 101171905	6566
	mct1	rainbow trout	110492722, 110494698, 110527763	6566
	mct4	zebrafish	327276, 561627	9123
	mct4	goldfish	113047305, 113111628, 113055968, 113064171, 113098977, 113070980, 113072141	9123
	mct4	medaka	101173471	9123
	mct4	rainbow trout	110502948, 110499232, 110487093, 110487092	9123
	mct2	zebrafish	641419	9194
	mct2	goldfish	113092489, 113073340	9194
	mct2	medaka	101163407, 101167208	9194
	mct2	rainbow trout	110493246, 110527963, 110532449	9194
	mct3	zebrafish	557884	23539
	mct3	goldfish	113056536, 113111724	23539
	mct5	zebrafish	567144	9122
	mct5	goldfish	113093920, 113107619	9122
	mct5	medaka	101159821	9122
	mct5	rainbow trout	110492673	9122
	mct6	zebrafish	794371, 565514	9121
	mct6	goldfish	113051448, 113067701, 113111532, 113056163	9121
	mct6	medaka	101159142	9121
	mct6	rainbow trout	110485295, 110539069, 110499145, 110491523	9121
	mct7	zebrafish	561766, 564872, 103911912	9120
	mct7	goldfish	113098962, 113112192, 113042648, 113056065	9120
	mct7	medaka	101154956, 101155804	9120
	mct7	rainbow trout	110499208, 110502925, 110485326, 118937837, 110485325	9120
	mct8	zebrafish	100884148	6567
	mct8	goldfish	113091910, 113092183, 113113612	6567
	mct8	medaka	101174678	6567
	mct8	rainbow trout	110510022, 110489039, 110504648	6567
	vegfa	zebrafish	558154, 30682	7422
	vegfa	goldfish	113048546, 113059793, 113116535, 113058303, 113064204	7422
	vegfa	medaka	100125510	7422
	vegfa	rainbow trout	110490183, 100136118, 110522314, 110529696	7422
	pdha1	zebrafish	436672, 406702	5160
	pdha1	goldfish	113091397, 113066212, 113048780, 113042466, 113048782	5160
	pdha1	medaka	101165911, 101174054	5160
	pdha1	rainbow trout	110534083, 110535379, 110510070, 110489633	5160
	pdhb	zebrafish	406428	5162
	pdhb	goldfish	113080099, 113064703, 113091800, 113079625, 113079627, 113091801, 113079626	5162
	pdhb	medaka	100049362	5162
	pdhb	rainbow trout	110528674, 110494848	5162
